# Supplementary material for: Chemical and Enzymatic Characterization of Leaves from Spanish Table Olive Cultivars
Source: Foods. 2022 Dec 1;11(23):3879. doi: 10.3390/foods11233879 (PMC9738326; doi:10.3390/foods11233879)
Supplement: Supplementary file 1 [file foods-11-03879-s001.zip]

Archive with 1 entries (1 files):
- foods-1990869-supplementary.pdf
